# Supplementary material for: An overview of gambling in Nigeria
Source: BJPsych Int. 2021 May;18(2):30–2. doi: 10.1192/bji.2020.28 (PMC8274406; doi:10.1192/bji.2020.28)
Supplement: Supplementary file 1 [file S2056474020000288sup.zip]

Archive with 2 entries (2 files):
- S2056474020000288sup001.pdf
- S2056474020000288sup002.pdf
